# Supplementary material for: ARAG, an Antioxidant-Rich Gel, Shows Superiority to Mepilex Ag in the Treatment of Deep Partial Thickness Burns without Sacrificing Antimicrobial Efficiency
Source: Antioxidants (Basel). 2023 May 30;12(6):1176. doi: 10.3390/antiox12061176 (PMC10295424; doi:10.3390/antiox12061176)
Supplement: Supplementary file 1 [file antioxidants-12-01176-s001.zip]

Archive with 1 entries (1 files):
- antioxidants-2374982-supplementary.pdf
